# Supplementary material for: Prognostic Value of the Controlling Nutritional Status (CONUT) Score in Patients Who Underwent Cytoreductive Surgery Combined with Hyperthermic Intraperitoneal Chemotherapy
Source: Cancers (Basel). 2024 Jul 31;16(15):2727. doi: 10.3390/cancers16152727 (PMC11311871; doi:10.3390/cancers16152727)
Supplement: Supplementary file 1 [file cancers-16-02727-s001.zip]

Archive with 1 entries (1 files):
- cancers-3078763-supplementary.pdf
